# Supplementary material for: Stage- and Rearing-Dependent Metabolomics Profiling of Ophiocordyceps sinensis and Its Pipeline Products
Source: Insects. 2021 Jul 22;12(8):666. doi: 10.3390/insects12080666 (PMC8396551; doi:10.3390/insects12080666)
Supplement: Supplementary file 1 [file insects-12-00666-s001.zip]

Archive with 1 entries (1 files):
- insects-1233993-supplementary.pdf
